# Supplementary material for: Impact of Nutritional Counselling and Support on Body Mass Index Recovery and Treatment Outcomes Among Tuberculosis Patients in the Lao People’s Democratic Republic
Source: Trop Med Infect Dis. 2025 Jul 15;10(7):198. doi: 10.3390/tropicalmed10070198 (PMC12300389; doi:10.3390/tropicalmed10070198)
Supplement: Supplementary file 1 [file tropicalmed-10-00198-s001.zip]

Archive with 1 entries (1 files):
- tropicalmed-3646689-supplementary.pdf
